# Supplementary material for: Music Listening, Emotion, and Cognition in Older Adults
Source: Brain Sci. 2022 Nov 17;12(11):1567. doi: 10.3390/brainsci12111567 (PMC9688894; doi:10.3390/brainsci12111567)
Supplement: Supplementary file 1 [file brainsci-12-01567-s001.zip]

Archive with 1 entries (1 files):
- brainsci-2019018-supplementary.pdf
